# Supplementary material for: The voluntary control of piloerection
Source: PeerJ. 2018 Jul 30;6:e5292. doi: 10.7717/peerj.5292 (PMC6071615; doi:10.7717/peerj.5292)
Supplement: Data S1 [file peerj-06-5292-s001.csv]

ID	StartDate	EndDate	Consent	Age	Age_discovered	DiscovertyDescription	Sex_Biological	GB_begin_head_top_or_sides	GB_begin_head_back	GB_begin_shoulders	GB_begin_upper_back	GB_begin_lower_back	GB_begin_chest_or_abdomen	GB_begin_crotch	GB_begin_arms	GB_begin_legs	GB_begin_hands	GB_begin_feet	GB_begin_other	GB_begin_other_text	GB_location_head_top_or_sides	GB_location_head_back	GB_location_shoulders	GB_location_upper_back	GB_location_lower_back	GB_location_chest_or_abdomen	GB_location_crotch	GB_location_arms	GB_location_legs	GB_location_hands	GB_location_feet	GB_location_other	GB_location_other_text	GB_strongest_head_top_or_sides	GB_strongest_head_back	GB_strongest_shoulders	GB_strongest_upper_back	GB_strongest_lower_back	GB_strongest_chest_or_abdomen	GB_strongest_crotch	GB_strongest_arms	GB_strongest_legs	GB_strongest_hands	GB_strongest_feet	GB_strongest_other	GB_strongest_other_text	GB_onset_time	GB_on_till_off_time	GB_location_control
R_dc1fn2ku9idTRXr	3/09/2016 8:34	3/09/2016 8:54	1	43	22	A friend wanted to take photos of goosebumps	2										1											1													1						4	6	2
R_2U3l8Frbg5A2B1z	3/09/2016 9:24	3/09/2016 10:17	1	25	25	This study was shared with me, and I tried to give myself goosebumps.	1		1													1	1		1			1			1				1			1			1						1	6	2
R_u8hSvk653FKrYhr	3/09/2016 11:11	3/09/2016 11:27	1	41	21	Don't remember	1												1	And neck		1		1				1				1	my cheeks too!												1	back of neck and cheeks	1	3	2
R_3RkjhHHFAAAd36V	3/09/2016 11:17	3/09/2016 11:34	1	37	37	???	2												1	Legs and arms			1					1	1												1	1					2	4	2
R_qOP5EkgXqjUwYCd	3/09/2016 13:06	3/09/2016 13:28	1	48	27	In a sauna thinking about a CD I heard	1		1													1	1					1	1						1	1											2	4	1
R_szoeVoSCC4C0jf3	3/09/2016 18:18	3/09/2016 18:31	1	51	20	Sitting at home reading a book, read about goosebumps and noticed I then got them!	2								1								1					1	1												1						3	6	2
R_2cipJMEEQqSifvq	3/09/2016 19:51	3/09/2016 20:53	1	26	18	I wasn't very concious of the fact it was controlable until I was quite older, maybe in my early 20s. However, I would say I would have been 14 and it was very cold outside and I noticed I could intensify this feeling around my neck and the goosebumps woud happen. I learned music and coldness help but are not required.	1		1													1	1	1				1	1						1												2	1	2
R_5bDbymB9ICHhsZP	3/09/2016 22:34	3/09/2016 23:10	1	32	18	I though it was a normal thing that anyone can do, arround 8 years old, i realise that i was the only one in my class that could do it. (the previous question doesn't input an age minor to 18!)	1		1												1	1	1	1	1	1	1	1	1	1	1	1	i feel them everywhere, and can "send" strong signals to parts of my body		1					1	1	1		1			2	3	1
R_8DfX7SKEETKonEp	3/09/2016 23:40	3/10/2016 0:09	1	52	18	In medical school, playing with the ekg/defib. I realized with the visual digital feedback I could reach any HR or BP and hold it there.	1		1												1	1	1	1		1						1	Curiously, after recently experimenting at length, I realize the sensation actually begins in the abd and appears to begin up top. For nearly 30 years I missed this subtle observation.		1	1											1	2	2
R_vV7NEgZRnTT2NQR	3/10/2016 3:22	3/10/2016 3:53	1	29	20		2					1										1		1				1										1			1						1	2	2
R_d4fpsDUSwlDRzUd	3/10/2016 6:03	3/10/2016 6:24	1	28	1	Didn't realise it was unusual so couldn't say. Always been able to do this so put 1 as age.	1		1												1	1	1					1							1												1	3	2
R_2UYkcMgYikUmVhy	3/10/2016 6:10	3/10/2016 6:30	1	26	12	Cannot remember	1	1													1					1		1						1					1		1						3	5	1
R_3HnMV5NVp0Om8EC	3/10/2016 8:16	3/10/2016 8:34	1	38	10		1												1	2"-4" behind me right ear	1	1	1	1	1			1							1												2	2	2
R_1r7E2JrtrgYHVCI	3/10/2016 7:44	3/10/2016 9:32	1	31	14	I was experimenting meditation to strengthen my resolve and defeat stress. I found I was able to create goosebumbs on will when asserting my will mentally and emotionally.	1						1								1	1	1	1	1	1	1	1	1	1	1	1	Starts in the center of stomach area then spreads to the rest of the body.	1	1	1	1	1	1	1	1	1					1	1	2
R_vdF638a2IJ81Tvr	3/10/2016 9:47	3/10/2016 10:02	1	18	12		1					1													1				1									1									1	2	2
R_2SlgOb8iuJor1h0	3/10/2016 12:23	3/10/2016 12:43	1	40	10		1		1													1		1				1	1						1						1	1					1	1	2
R_vZv3DUCIgbC4rRL	3/10/2016 15:19	3/10/2016 15:32	1	30	12	Don't remember	1		1													1		1				1	1						1						1						1	2	2
R_2VjA5c21mmlmjjK	3/09/2016 19:48	3/10/2016 17:56	1	61	18	complex question/answer in my case - as it 'happened' to me first, then I learned I could 'intend' or 'will' it to happen over years of practice	1		1														1	1	1			1	1	1		1	checked off strongest piloerection sites - but the sensation pervades the entire body	1	1	1	1		1		1	1	1	1	1	i can direct it to pretty much any body part, but it's felt most at begiinig in back of neck and arms/legs	2	2	1
R_1n7TosAxD7MWHi2	3/11/2016 0:11	3/11/2016 0:27	1	28	10	dont know	2	1													1			1		1	1	1	1			1	butt :)	1								1					1	6	2
R_RzsrJgFZQm3MmDn	3/13/2016 9:38:49	3/13/2016 14:36:56	1	25	18	I don't clearly remember, but I knew I had control over some tingling sensation in my body, and eventually realized it's the same feeling as when I have goosebumps.	1		1												1	1	1	1	1	1		1	1						1												3	5	1
R_1H78JjdSlAtSACL	3/10/2016 13:42	3/10/2016 17:34	1	32	27	I was in rehab for addiction issues and, after being able to feel emotions again, realized that I could trigger	1		1												1	1		1	1			1	1						1												2	6	2
R_2VNNnoc0mDHTeXc	3/21/2016 21:21:17	3/21/2016 21:44:32	1	28	18	I could listen to certain songs that I knew gave me goosebumps, then I could get goosebumps just by thinking about those songs	1		1						1							1		1				1							1						1						2		2
R_3g0lzAUuEyCyzVf	3/22/2016 4:33:21	3/22/2016 4:50:43	1	34	16	Taking about things i don't like	2								1													1	1												1						4	6	2
R_2wzX8FMbo0h4BN2	3/16/2016 9:44:02	3/16/2016 10:55:23	1	21	15	It was when I attempted telekinesis (wanted to be jean grey during my teen years).	1		1												1	1	1	1	1	1		1	1						1												1	2	2
R_2taRykNhMNJrXLt	3/30/2016 9:18:08	3/30/2016 10:18:42	1	21	14	I just remember that I realized I could give myself chills if I thought about them and focused on the nape of my neck. I might have been listening to someone speaking but not directly interacting with them, like during class.	2		1												1	1	1	1	1			1	1						1		1										1	2	2
R_2bO8grhre0Aozkg	3/30/2016 11:36:24	3/30/2016 12:08:08	1	21	12		2		1	1					1	1					1	1	1	1	1	1		1	1	1						1	1				1	1					2	3	2
R_6xp7Gctg07i5Yu5	4/15/2016 20:27:18	4/15/2016 21:06:25	1	26	22	I was listening to a song where I always imagined flames around me, and one day, the flames activated everytime my goosebumps.	1	1	1	1	1		1		1	1			1	Center of my head, Face	1	1	1	1	1	1								1		1	1		1								1	3	1
R_Cabp5GLj7tmMxlT	5/13/2016 0:00:30	5/13/2016 0:36:16	1	28	23	Immersed in nature for a month with no technology. I was learning to be a sea kayaking instructor in Baja California.	1		1		1	1	1								1	1	1	1	1	1		1	1					1	1		1	1			1	1					1	3	2
R_1owgPhh0b8Xac6I	5/25/2016 23:47:55	5/26/2016 0:15:51	1	35	20	I was just sat around not doing much. I was also alone	2		1	1	1				1							1	1	1				1							1						1						4	5	2
R_Rkq8eXPQ3zrStix	6/20/2016 14:56:23	6/20/2016 15:16:55	1	43	8	In class at school I would be bored so I would frequently give myself goosebumps	2		1												1	1	1	1	1			1	1	1	1				1												1	3	1
R_2YFGJ5ZoaOjVw16	8/23/2016 10:48:25	8/23/2016 11:04:42	1	22	10	Dancing	1	1	1	1	1	1							1	Sensation beings in my selected fields and then stimulates all the remaining fields	1	1	1	1	1	1	1	1	1	1	1	1	Scalp hair and beard will move. Scalp more so.	1	1		1										1	1	1
R_b3qspYySaTkAIN3	9/10/2016 0:37	9/10/2016 1:09	1	18	7	The first time i recall, i was sitting in a parked car and somehow made a surge of "energy" go through my body. It started at the back of my neck and moved forward to my face and onto my arms/hands	1	1	1	1	1										1	1	1	1		1		1		1				1							1						1	1	2
[truncated: 87 more columns]
